# Supplementary material for: Honey Thieves: Human–Bear Conflict Patterns and Residents’ Attitudes in Mountains of Southwest Zhejiang, China
Source: Animals (Basel). 2025 Mar 23;15(7):922. doi: 10.3390/ani15070922 (PMC11987910; doi:10.3390/ani15070922)
Supplement: Supplementary file 1 [file animals-15-00922-s001.zip]

Archive with 1 entries (1 files):
- animals-3447583-supplementary.pdf
